# Supplementary material for: Structuring functional groups of aquatic insects along the resistance/resilience axis when facing water flow changes
Source: Ecol Evol. 2022 Mar 26;12(3):e8749. doi: 10.1002/ece3.8749 (PMC8956860; doi:10.1002/ece3.8749)
Supplement: Supplementary file 1 — Appendix S1 [file ECE3-12-e8749-s001.zip]

Archive with 10 entries (10 files):
- ece38749-sup-0001-FigureA1.eps
- ece38749-sup-0002-FigureA2.eps
- ece38749-sup-0003-FigureA3.eps
- ece38749-sup-0004-FigureA4.eps
- ece38749-sup-0005-FigureA5.eps
- ece38749-sup-0006-FigureA6.eps
- ece38749-sup-0007-FigureA7.eps
- ece38749-sup-0008-FigureA8.eps
- ece38749-sup-0009-FigureA9.eps
- ece38749-sup-0010-AppendixS1.docx
